# Supplementary material for: Autologous menisci–cruciate ligament composite as a flap for soft tissue reconstruction following malignant bone tumor resection around the knee
Source: Cancer Med. 2023 Jan 9;12(7):8027–37. doi: 10.1002/cam4.5591 (PMC10134327; doi:10.1002/cam4.5591)
Supplement: Supplementary file 3 — Table S1. [file CAM4-12-8027-s002.xlsx]

## Sheet: Study cohort
Supplementary table 1. Individual patient characteristics of study cohort
Patient	Age at presentation (years)	Sex	Diagnosis	Osteosarcoma classification	Tumor location	Enneking classification	Surgical Approach	Resected tumor size [(π*length*width*depth) /6]	Reconstruction with free or vascularized composite	Cover area with composite§ (cm2)	Onoclogical outcomes		Function outcome (MSTS score)	Complication	Duration of follow-up (months)
											Metastasis	Local relapse
S-P01 # †	Y7	Male	Osteosarcoma	Conventional osteosarcoma	Right distal femur	IIB	Longitudinal anteromedial incision	188.496	Free composite	8*3.5 (28)	NA	Relapse (7months postoperatively)	23	NA	13
S-P02 # †	Y13	Male	Osteosarcoma	Conventional osteosarcoma	Right distal femur	IIB	Longitudinal anteromedial incision	620.779	Free composite	9*4 (36)	Lung met. (19 months postoperatively)	NA	26	NA	39
S-P03 #	Y18	Female	Osteosarcoma	Conventional osteosarcoma	Left distal femur	IIB	Longitudinal anterior midline incision	115.192	Free composite	6.5*3.5 (22.8)	NA	NA	27	NA	22
S-P04 # †	Y7	Male	Osteosarcoma	Conventional osteosarcoma	Left distal femur	IIB	Longitudinal anteromedial incision	188.496	Free composite	8.5*4 (34)	NA	NA	26	NA	39
S-P05 #	Y10	Male	Osteosarcoma	Conventional osteosarcoma	Right distal femur	IIB	Longitudinal anterolateral incision	188.496	Free composite	6.5*4.5 (29.3)	NA	NA	28	NA	39
S-P06 # †	Y14	Male	Osteosarcoma	Conventional osteosarcoma	Left proximal tibia	IIB	Longitudinal anteromedial incision	903.208	Free composite	7*4.5 (31.5)	NA	NA	22	PJI	38
S-P07 #	Y18	Male	Osteosarcoma	Conventional osteosarcoma	Right proximal tibia	IIB	Longitudinal anterolateral incision	626.748	Free composite	7.5*5.5 (41.3)	NA	NA	24	PJI	37
S-P08	Y22	Female	Osteosarcoma	Conventional osteosarcoma	Left distal femur	IIB	Longitudinal anteromedial incision	201.062	Vascularized composite	7*4 (28)	NA	NA	26	NA	36
S-P09 #	Y12	Female	Osteosarcoma	Conventional osteosarcoma	Right distal femur	IIB	Longitudinal anteromedial incision	204.204	Free composite	8*5.5 (44)	Lung met. (18 months postoperatively)	NA	27	NA	35
S-P10 #	Y8	Male	Osteosarcoma	Conventional osteosarcoma	Left distal femur	IIB	Longitudinal anteromedial incision	204.204	Free composite	9*3.5 (31.5)	NA	NA	27	NA	35
S-P11 #	Y13	Female	Osteosarcoma	Conventional osteosarcoma	Left proximal tibia	IIB	Longitudinal anteromedial incision	338.716	Free composite	8*3.5 (28)	Lung met. (18 months postoperatively)	NA	25	PJI	33
S-P12 #	Y34	Male	Malignant bone tumor	\	Right proximal tibia	IIB	Longitudinal anteromedial incision	62.8319	Free composite	6*4.8 (28.8)	Lung met. (15 months postoperatively)	NA	24	NA	22
S-P13 #	Y16	Male	Osteosarcoma	Conventional osteosarcoma	Left distal femur	IIB	Longitudinal anteromedial incision	483.805	Free composite	8*4.5 (36)	Lung met. (14 months postoperatively)	NA	29	NA	32
S-P14 #	Y8	Female	Osteosarcoma	Conventional osteosarcoma	Left distal femur	IIB	Longitudinal anteromedial incision	427.257	Free composite	7.5*5.8 (40.6)	NA	Relapse (8 months postoperatively)	28	NA	32
S-P15 #	Y15	Male	Osteosarcoma	Conventional osteosarcoma	Left distal femur	IIB	Longitudinal anterolateral incision	527.788	Free composite	6*5.8 (34.8)	NA	NA	27	NA	31
S-P16	Y11	Female	Osteosarcoma	Conventional osteosarcoma	Right proximal tibia	IIB	Longitudinal anteromedial incision	293.215	Vascularized composite	8*5.5 (44)	Lung met. (23 months postoperatively)	NA	26	NA	31
S-P17	Y16	Male	Osteosarcoma	Conventional osteosarcoma	Left proximal tibia	IIB	Longitudinal anteromedial incision	276.46	Vascularized composite	9*3.5 (31.5)	NA	NA	29	NA	31
S-P18 #	Y15	Female	Osteosarcoma	Conventional osteosarcoma	Left distal femur	IIB	Longitudinal anteromedial incision	322.537	Free composite	8*5 (40)	NA	NA	28	NA	31
S-P19	Y17	Male	Osteosarcoma	Conventional osteosarcoma	Right distal femur	IIB	Longitudinal anteromedial incision	293.215	Free composite	9*4 (36)	NA	NA	29	NA	31
S-P20	Y16	Male	Osteosarcoma	Conventional osteosarcoma	Right distal femur	IIB	Longitudinal anteromedial incision	376.991	Vascularized composite	5.5*4.2 (23.1)	Lung met. (8 months postoperatively)	NA	29	NA	29
S-P21	Y12	Male	Osteosarcoma	Conventional osteosarcoma	Right distal femur	IIB	Longitudinal anterolateral incision	335.103	Vascularized composite	6.3.*5.5 (34.65)	NA	NA	27	NA	29
S-P22	Y21	Male	Osteosarcoma	Conventional osteosarcoma	Left proximal tibia	IIB	Longitudinal anteromedial incision	339.292	Free composite	8*4.5 (36)	NA	NA	26	NA	27
S-P23	Y41	Female	Osteosarcoma	Conventional osteosarcoma	Left distal femur	IIB	Longitudinal anteromedial incision	339.292	Free composite	7*4.5 (31.5)	NA	NA	28	NA	23
S-P24 #	Y23	Male	Osteosarcoma	Conventional osteosarcoma	Left distal femur	IIB	Longitudinal anteromedial incision	309.709	Free composite	8*3.5 (28)	NA	NA	25	NA	23
S-P25 #	Y10	Female	Osteosarcoma	Telangiectatic osteosarcoma	Left distal femur	IIB	Longitudinal anteromedial incision	405.004	Free composite	9*4.5 (40.5)	NA	Relapse (17 months postoperatively)	29	NA	22
S-P26	Y20	Female	Osteosarcoma	Conventional osteosarcoma	Right proximal tibia	IIB	Longitudinal anteromedial incision	403.171	Free composite	8*4.8 (38.4)	NA	NA	27	NA	22
S-P27 #	Y10	Female	Osteosarcoma	Conventional osteosarcoma	Left distal femur	IIB	Longitudinal anteromedial incision	268.083	Vascularized composite	6.5*5.5 (35.75)	NA	NA	26	NA	21
S-P28 # †	Y13	Male	Osteosarcoma	Conventional osteosarcoma	Left distal femur	IIB	Longitudinal anteromedial incision	414.69	Vascularized composite	7.5*6 (45)	NA	NA	27	NA	21
S-P29 #	Y9	Male	Osteosarcoma	Conventional osteosarcoma	Left distal femur	IIB	Longitudinal anteromedial incision	263.894	Vascularized composite	7*4.5 (31.50)	NA	NA	25	NA	21
S-P30 #	Y15	Female	Osteosarcoma	Conventional osteosarcoma	Left distal femur	IIB	Longitudinal anteromedial incision	518.049	Free composite	8.2*5.9 (48.38)	NA	NA	26	NA	21
S-P31 #	Y45	Female	Osteosarcoma	Conventional osteosarcoma	Right proximal tibia	IIB	Longitudinal anterolateral incision	452.389	Vascularized composite	5.5*4 (22)	NA	NA	27	NA	21
S-P32	Y18	Female	Osteosarcoma	Conventional osteosarcoma	Left distal femur	IIB	Longitudinal anterolateral incision	439.823	Vascularized composite	6*5.7 (34.2)	Lung met. (6 months postoperatively)	NA	28	NA	19
S-P33	Y14	Male	Osteosarcoma	Conventional osteosarcoma	Right distal femur	IIB	Longitudinal anteromedial incision	537.212	Vascularized composite	6*5.3 (31.8)	Lung met. (7 months postoperatively)	NA	27	NA	19
S-P34	Y20	Male	Osteosarcoma	Conventional osteosarcoma	Left distal femur	IIB	Longitudinal anteromedial incision	527.788	Free composite	6.2*6 (37.2)	NA	NA	26	NA	19
S-P35	Y14	Female	Osteosarcoma	Conventional osteosarcoma	Right proximal tibia	IIB	Longitudinal anteromedial incision	196.35	Vascularized composite	5.5*4.8 (26.4)	NA	NA	26	NA	18
S-P36	Y18	Male	Osteosarcoma	Conventional osteosarcoma	Right distal femur	IIB	Longitudinal anteromedial incision	681.726	Vascularized composite	6*5.5 (33)	NA	NA	26	NA	18
S-P37	Y16	Male	Osteosarcoma	Conventional osteosarcoma	Left distal femur	IIB	Longitudinal anteromedial incision	733.038	Free composite	7*6.5 (45.5)	NA	NA	29	NA	16
S-P38	Y15	Male	Osteosarcoma	Conventional osteosarcoma	Left proximal tibia	IIB	Longitudinal anterolateral incision	190.59	Free composite	8.3*4.5 (37.35)	NA	NA	29	NA	14
S-P39	Y10	Male	Osteosarcoma	Conventional osteosarcoma	Right distal femur	IIB	Longitudinal anteromedial incision	955.044	Vascularized composite	10*4.5 (45)	NA	NA	27	NA	14
S-P40 #	Y17	Male	Osteosarcoma	Conventional osteosarcoma	Left distal femur	IIB	Longitudinal anteromedial incision	1357.17	Free composite	11*3.2 (35.2)	NA	NA	26	NA	13
# These patients had intraoperative photographs presented in Supplementary Fig.1.
† These patients had intraoperative videos presented in supplementary materials.
§ The area of soft tissue defect covered with composite was measured during surgery and is presented as the length and width (cm).
