# Supplementary material for: Autologous menisci–cruciate ligament composite as a flap for soft tissue reconstruction following malignant bone tumor resection around the knee
Source: Cancer Med. 2023 Jan 9;12(7):8027–37. doi: 10.1002/cam4.5591 (PMC10134327; doi:10.1002/cam4.5591)
Supplement: Supplementary file 4 — Table S2. [file CAM4-12-8027-s003.xlsx]

## Sheet: Sheet3
Supplementary table 2. Individual patient characteristics of control cohort
Patient	Age at presentation (years)	Sex	Diagnosis	Osteosarcoma classification	Tumor location	Enneking classification	Surgical Approach	Resected tumor size [(π*length*width*depth) /6]	Onoclogical outcomes		Function outcome (MSTS score)	Complication	Duration of follow-up (months)
									Metastasis	Local relapse
C-P01	Y17	Male	Osteosarcoma	Conventional osteosarcoma	Right distal femur	IIB	Longitudinal anterior midline incision	680.678	Lung met. (6 months postoperatively)	NA	23	NA	13
C-P02	Y22	Male	Osteosarcoma	Conventional osteosarcoma	Right distal femur	IIB	Longitudinal anteromedial incision	477.522	Lumb met. (4 months postoperatively)	NA	29	NA	12
C-P03	Y15	Male	Osteosarcoma	Conventional osteosarcoma	Left distal femur	IIB	Longitudinal anteromedial incision	263.894	NA	NA	25	NA	12
C-P04	Y7	Female	Osteosarcoma	Conventional osteosarcoma	Right distal femur	IIB	Longitudinal anteromedial incision	593.761	NA	NA	26	NA	12
C-P05	Y33	Female	Osteosarcoma	Conventional osteosarcoma	Left distal femur	IIB	Longitudinal anteromedial incision	678.584	NA	NA	26	NA	12
C-P06	Y8	Female	Osteosarcoma	Conventional osteosarcoma	Left distal femur	IIB	Longitudinal anteromedial incision	471.239	NA	NA	25	PJI	12
C-P07	Y20	Male	Osteosarcoma	Conventional osteosarcoma	Left proximal tibia	IIB	Longitudinal anteromedial incision	179.594	NA	Relapse (12months postoperatively)	23	NA	13
C-P08	Y14	Male	Osteosarcoma	Conventional osteosarcoma	Left distal femur	IIB	Longitudinal anteromedial incision	94.2478	Lung met. (13 months postoperatively)	NA	29	NA	13
C-P09	Y9	Male	Osteosarcoma	Conventional osteosarcoma	Right distal femur	IIB	Longitudinal anteromedial incision	76.969	NA	NA	29	NA	13
C-P10	Y14	Female	Osteosarcoma	Conventional osteosarcoma	Left distal femur	IIB	Longitudinal anteromedial incision	122.522	NA	NA	27	NA	13
C-P11	Y15	Female	Osteosarcoma	Conventional osteosarcoma	Left proximal tibia	IIB	Longitudinal anteromedial incision	263.894	Lung met. (2 months postoperatively)	NA	26	NA	13
C-P12	Y13	Male	Osteosarcoma	Conventional osteosarcoma	Left distal femur	IIB	Longitudinal anteromedial incision	226.195	Pericardium met. (11 months postoperatively)	NA	25	NA	14
C-P13	Y13	Male	Osteosarcoma	Conventional osteosarcoma	Left distal femur	IIB	Longitudinal anteromedial incision	549.779	NA	NA	25	Wound infection	14
C-P14	Y11	Male	Osteosarcoma	Conventional osteosarcoma	Left distal femur	IIB	Longitudinal anterolateral incision	192.423	NA	NA	27	NA	14
C-P15	Y13	Male	Osteosarcoma	Conventional osteosarcoma	Left distal femur	IIB	Longitudinal anteromedial incision	1191.19	Lung met. (2 months postoperatively)	NA	27	NA	14
C-P16	Y13	Female	Osteosarcoma	Conventional osteosarcoma	Right distal femur	IIB	Longitudinal anteromedial incision	68.0678	NA	NA	25	NA	14
C-P17	Y12	Female	Osteosarcoma	Conventional osteosarcoma	Left distal femur	IIB	Longitudinal anteromedial incision	1130.97	Lung met. (12 months postoperatively)	NA	25	Poor wound healing	14
C-P18	Y14	Female	Osteosarcoma	Conventional osteosarcoma	Left distal femur	IIB	Longitudinal anteromedial incision	469.145	NA	NA	22	NA	14
C-P19	Y7	Male	Osteosarcoma	Conventional osteosarcoma	Right distal femur	IIB	Longitudinal anterolateral incision	75.3982	Lung met. (12 months postoperatively)	Relapse (13 months postoperatively)	29	NA	15
C-P20	Y17	Male	Osteosarcoma	Conventional osteosarcoma	Right distal femur	IIB	Longitudinal anteromedial incision	302.378	NA	NA	29	NA	15
C-P21	Y12	Female	Osteosarcoma	Conventional osteosarcoma	Right distal femur	IIB	Longitudinal anteromedial incision	564.439	NA	NA	26	NA	15
C-P22	Y27	Female	Chondrosarcoma	\	Left proximal tibia	IIB	Longitudinal anteromedial incision	241.903	Lung met. (8 months postoperatively)	NA	26	NA	15
C-P23	Y13	Male	Osteosarcoma	Conventional osteosarcoma	Right proximal tibia	IIB	Longitudinal anteromedial incision	395.841	NA	NA	24	PJI	16
C-P24	Y16	Male	Osteosarcoma	Conventional osteosarcoma	Right distal femur	IIB	Longitudinal anteromedial incision	604.757	NA	NA	29	NA	16
C-P25	Y21	Male	Osteosarcoma	Conventional osteosarcoma	Right distal femur	IIB	Longitudinal anterior midline incision	714.712	NA	NA	28	NA	16
C-P26	Y12	Female	Osteosarcoma	Conventional osteosarcoma	Right distal femur	IIB	Longitudinal anteromedial incision	565.487	NA	NA	24	Poor wound healing	16
C-P27	Y12	Female	Osteosarcoma	Conventional osteosarcoma	Left distal femur	IIB	Longitudinal anteromedial incision	452.389	NA	NA	26	NA	16
C-P28	Y30	Female	Osteosarcoma	Conventional osteosarcoma	Left distal femur	IIB	Longitudinal anteromedial incision	212.058	NA	NA	27	NA	16
C-P29	Y3	Male	Osteosarcoma	Conventional osteosarcoma	Left distal femur	IIB	Longitudinal anterolateral incision	287.979	Lung met. (16 months postoperatively)	NA	24	NA	17
C-P30	Y35	Male	Osteosarcoma	Low-grade central osteosarcoma	Left distal femur	IIB	Longitudinal anteromedial incision	322.537	Lung met. (8 months postoperatively)	NA	28	NA	17
C-P31	Y13	Male	Osteosarcoma	Conventional osteosarcoma	Left distal femur	IIB	Longitudinal anterolateral incision	593.761	NA	Relapse (3 months postoperatively)	25	PJI	17
C-P32	Y18	Female	Osteosarcoma	Conventional osteosarcoma	Left proximal tibia	IIB	Longitudinal anteromedial incision	251.327	NA	NA	28	NA	17
C-P33	Y31	Female	Osteosarcoma	Conventional osteosarcoma	Left distal femur	IIB	Longitudinal anterior midline incision	569.675	NA	NA	25	NA	17
C-P34	Y12	Female	Osteosarcoma	Conventional osteosarcoma	Left distal femur	IIB	Longitudinal anteromedial incision	373.85	Lung met. (18 months postoperatively)	Relapse (18months postoperatively)	23	NA	18
C-P35	Y16	Male	Osteosarcoma	Conventional osteosarcoma	Right distal femur	IIB	Longitudinal anterior midline incision	372.017	Lung met. (19 months postoperatively)	NA	26	NA	19
C-P36	Y30	Male	Osteosarcoma	Conventional osteosarcoma	Right proximal tibia	IIB	Longitudinal anterolateral incision	0	Lumber met. (2 months postoperatively)	NA	25	NA	19
C-P37	Y46	Male	Osteosarcoma	Conventional osteosarcoma	Left distal femur	IIB	Longitudinal anterolateral incision	0	NA	Relapse (10 months postoperatively)	25	NA	19
C-P38	Y17	Male	Osteosarcoma	Conventional osteosarcoma	Right proximal tibia	IIB	Longitudinal anteromedial incision	527.788	NA	NA	25	NA	19
C-P39	Y5	Female	Osteosarcoma	Conventional osteosarcoma	Right distal femur	IIB	Longitudinal anteromedial incision	75.3982	NA	NA	27	NA	19
C-P40	Y15	Female	Osteosarcoma	Conventional osteosarcoma	Right distal femur	IIB	Longitudinal anterolateral incision	691.15	NA	NA	27	NA	19
C-P41	Y15	Female	Osteosarcoma	Conventional osteosarcoma	Left distal femur	IIB	Longitudinal anterior midline incision	361.597	Lung met. (13 months postoperatively)	NA	28	NA	19
C-P42	Y16	Male	Osteosarcoma	Conventional osteosarcoma	Right proximal tibia	IIB	Longitudinal anteromedial incision	293.215	Lung met. (8 months postoperatively)	NA	25	NA	20
C-P43	Y07	Male	Osteosarcoma	Conventional osteosarcoma	Right proximal tibia	IIB	Longitudinal anterolateral incision	395.841	Lung met. (11 months postoperatively)	NA	26	NA	20
C-P44	Y12	Male	Osteosarcoma	Conventional osteosarcoma	Left proximal tibia	IIB	Longitudinal anteromedial incision	148.44	NA	NA	26	PJI	20
C-P45	Y11	Male	Osteosarcoma	Conventional osteosarcoma	Right distal femur	IIB	Longitudinal anteromedial incision	628.319	NA	NA	27	NA	20
C-P46	Y18	Male	Osteosarcoma	Conventional osteosarcoma	Right proximal tibia	IIB	Longitudinal anteromedial incision	536.165	NA	NA	27	NA	20
C-P47	Y15	Male	Osteosarcoma	Conventional osteosarcoma	Right proximal tibia	IIB	Longitudinal anteromedial incision	471.239	Lung met. (9 months postoperatively)	NA	27	NA	20
C-P48	Y14	Male	Osteosarcoma	Conventional osteosarcoma	Right distal femur	IIB	Longitudinal anteromedial incision	0	NA	NA	26	NA	21
C-P49	Y12	Male	Osteosarcoma	Conventional osteosarcoma	Left proximal tibia	IIB	Longitudinal anteromedial incision	148.44	Lung met. (7 months postoperatively)	NA	25	NA	21
C-P50	Y16	Female	Osteosarcoma	Conventional osteosarcoma	Right distal femur	IIB	Longitudinal anteromedial incision	753.982	Lung met. (6 months postoperatively)	NA	25	NA	21
C-P51	Y35	Male	Osteosarcoma	Conventional osteosarcoma	Right proximal tibia	IIB	Longitudinal anteromedial incision	100.531	NA	NA	23	Wound infection	22
C-P52	Y20	Male	Osteosarcoma	Conventional osteosarcoma	Left proximal tibia	IIB	Longitudinal anteromedial incision	326.726	NA	NA	24	NA	22
C-P53	Y27	Male	Osteosarcoma	Conventional osteosarcoma	Left distal femur	IIB	Longitudinal anteromedial incision	376.991	NA	NA	25	NA	22
C-P54	Y9	Male	Osteosarcoma	Conventional osteosarcoma	Right distal femur	IIB	Longitudinal anteromedial incision	394.793	NA	NA	26	NA	22
C-P55	Y13	Female	Osteosarcoma	Conventional osteosarcoma	Left proximal tibia	IIB	Longitudinal anteromedial incision	331.831	NA	NA	26	NA	22
C-P56	Y11	Female	Osteosarcoma	Conventional osteosarcoma	Left distal femur	IIB	Longitudinal anteromedial incision	439.823	Lung met. (20 months postoperatively)	NA	27	NA	22
C-P57	Y26	Female	Osteosarcoma	Conventional osteosarcoma	Right distal femur	IIB	Longitudinal anteromedial incision	1140.4	Lung met. (20 months postoperatively)	NA	27	NA	23
C-P58	Y13	Female	Osteosarcoma	Conventional osteosarcoma	Right proximal tibia	IIB	Longitudinal anteromedial incision	837.758	Lung met. (19 months postoperatively)	NA	29	NA	23
C-P59	Y13	Male	Osteosarcoma	Conventional osteosarcoma	Right distal femur	IIB	Longitudinal anterior midline incision	593.761	NA	NA	29	NA	24
C-P60	Y15	Male	Osteosarcoma	Conventional osteosarcoma	Right distal femur	IIB	Longitudinal anterolateral incision	256.563	NA	NA	22	NA	25
C-P61	Y20	Female	Osteosarcoma	Conventional osteosarcoma	Right proximal tibia	IIB	Longitudinal anteromedial incision	204.204	NA	NA	27	NA	25
C-P62	Y40	Male	Osteosarcoma	Conventional osteosarcoma	Left proximal tibia	IIB	Longitudinal anteromedial incision	603.186	NA	NA	25	NA	26
C-P63	Y14	Male	Osteosarcoma	Conventional osteosarcoma	Right distal femur	IIB	Longitudinal anterolateral incision	131.947	NA	NA	24	NA	26
C-P64	Y15	Male	Osteosarcoma	Conventional osteosarcoma	Left distal femur	IIB	Longitudinal anteromedial incision	435.634	NA	NA	26	NA	27
C-P65	Y17	Male	Osteosarcoma	Conventional osteosarcoma	Left distal femur	IIB	Longitudinal anteromedial incision	282.743	NA	NA	25	NA	27
C-P66	Y13	Male	Osteosarcoma	Conventional osteosarcoma	Left distal femur	IIB	Longitudinal anteromedial incision	696.386	Lung met. (9 months postoperatively)	NA	25	NA	27
C-P67	Y8	Female	Osteosarcoma	Conventional osteosarcoma	Right proximal tibia	IIB	Longitudinal anteromedial incision	190.59	NA	NA	26	NA	27
C-P68	Y24	Female	Osteosarcoma	Conventional osteosarcoma	Right distal femur	IIB	Longitudinal anteromedial incision	147.655	NA	NA	24	NA	27
C-P69	Y8	Male	Osteosarcoma	Conventional osteosarcoma	Left distal femur	IIB	Longitudinal anterolateral incision	282.743	Lung met. (13 months postoperatively)	NA	23	NA	27
C-P70	Y42	Male	Advanced undified sarcoma	\	Left proximal tibia	IIB	Longitudinal anteromedial incision	127.235	Lung met. (28 months postoperatively)	NA	24	NA	29
C-P71	Y13	Male	Osteosarcoma	Conventional osteosarcoma	Right proximal tibia	IIB	Longitudinal anteromedial incision	219.911	NA	NA	23	NA	29
C-P72	Y27	Male	Osteosarcoma	Conventional osteosarcoma	Left distal femur	IIB	Longitudinal anteromedial incision	760.265	NA	NA	28	NA	29
C-P73	Y20	Female	Osteosarcoma	Conventional osteosarcoma	Left distal femur	IIB	Longitudinal anteromedial incision	314.159	NA	NA	29	NA	29
C-P74	Y15	Female	Osteosarcoma	Conventional osteosarcoma	Right distal femur	IIB	Longitudinal anteromedial incision	424.115	Lung met. (21 months postoperatively)	NA	26	NA	29
C-P75	Y24	Male	Osteosarcoma	Conventional osteosarcoma	Left distal femur	IIB	Longitudinal anterolateral incision	391.652	Lung met. (30 months postoperatively)	NA	23	NA	30
C-P76	Y13	Male	Osteosarcoma	Conventional osteosarcoma	Right proximal tibia	IIB	Longitudinal anteromedial incision	523.285	NA	NA	24	Poor wound healing	30
C-P77	Y12	Female	Osteosarcoma	Conventional osteosarcoma	Left distal femur	IIB	Longitudinal anteromedial incision	109.956	NA	NA	26	NA	31
C-P78	Y16	Female	Osteosarcoma	Conventional osteosarcoma	Right proximal tibia	IIB	Longitudinal anteromedial incision	314.159	NA	NA	24	NA	31
C-P79	Y10	Male	Osteosarcoma	Conventional osteosarcoma	Right proximal tibia	IIB	Longitudinal anteromedial incision	636.173	NA	NA	26	NA	35
C-P80	Y15	Male	Osteosarcoma	Conventional osteosarcoma	Right proximal tibia	IIB	Longitudinal anteromedial incision	251.327	NA	NA	22	Wound infection	35
C-P81	Y13	Male	Osteosarcoma	Conventional osteosarcoma	Right proximal tibia	IIB	Longitudinal anteromedial incision	678.584	NA	NA	26	NA	36
C-P82	Y14	Female	Osteosarcoma	Conventional osteosarcoma	Left distal femur	IIB	Longitudinal anterolateral incision	564.439	NA	Relapse (7 months postoperatively)	25	NA	36
C-P83	Y18	Female	Osteosarcoma	Conventional osteosarcoma	Left distal femur	IIB	Longitudinal anteromedial incision	487.47	NA	NA	26	NA	36
C-P84	Y9	Male	Osteosarcoma	Conventional osteosarcoma	Left distal femur	IIB	Longitudinal anterolateral incision	460.767	NA	NA	23	NA	38
C-P85	Y17	Male	Osteosarcoma	Conventional osteosarcoma	Right distal femur	IIB	Longitudinal anteromedial incision	656.593	NA	NA	24	NA	39
C-P86	Y41	Female	Osteosarcoma	Conventional osteosarcoma	Right proximal tibia	IIB	Longitudinal anteromedial incision	293.215	NA	NA	23	NA	39
